# Supplementary material for: Seasonality and landscape characteristics impact species community structure and temporal dynamics of East African butterflies
Source: Sci Rep. 2021 Jul 23;11:15103. doi: 10.1038/s41598-021-94274-6 (PMC8302627; doi:10.1038/s41598-021-94274-6)
Supplement: Supplementary file 2 — Supplementary Information 2. [file 41598_2021_94274_MOESM2_ESM.xlsx]

## Sheet: Sheet1
Appendix S2: Overview of all transects, with details on the location of transects, with latitude and longitude
Transect	Location_on_transect	Latitude	Longitude	Elevation
NR1	start	-1,41083197870124	38,0257014368111	1046103394
NR1	end	-1,41199097558367	38,0262594183156	1071746582
NR1	trap	-1,411379	38,025919	1075.61
NR2	start	-1,41423797092001	38,026158425159	1072493896
NR2	end	-1,41518096991978	38,0252984575424	1068034058
NR3	start	-1,41708896724335	38,0241185028374	1066452881
NR3	end	-1,41840496456721	38,0240145084663	1063053711
NR3	trap	-1,417653	38,024169	1072.17
NR4	start	-1,42065095956668	38,0242065047482	1062349854
NR4	end	-1,42197595696576	38,0240225132803	1060234741
NR5	start	-1,42338495604112	38,0222615787986	1059268555
NR5	end	-1,42274595879788	38,0210706208124	1065220215
NR5	trap	-1,423022	38,021779	1067.42
NR6	start	-1,42258096178854	38,0188217015956	1063245239
NR6	end	-1,42322396174131	38,0176997429124	1061216187
NR7	start	-1,42587295494992	38,0186977107693	1056362549
NR7	end	-1,4265269547766	38,0176657488607	1061910767
NR7	trap	-1,426042	38,018023	1059.11
NR8	start	-1,42875395133908	38,016574791317	1061358521
NR8	end	-1,42993594934395	38,0161418085918	1055885132
NT1	start	-1,41200997266201	38,0287253292842	1097344727
NT1	end	-1,4126649701767	38,0296572965403	1101688843
NT1	trap	-1,412387	38,028713	1097.76
NT2	start	-1,41488096601238	38,0291813168989	1097720215
NT2	end	-1,41565896526431	38,0284053460436	1099855347
NT3	start	-1,41688897046029	38,0217335885573	1090811035
NT3	end	-1,41825896764144	38,0216555933214	1087008423
NT3	trap	-1,417566	38,021691	1090.36
NT4	start	-1,42018096492012	38,0204946379041	10809198
NT4	end	-1,42133796266076	38,020326645609	1073339966
NT5	start	-1,42396595760466	38,019881665397	1076227661
NT5	end	-1,42522495446782	38,0202766529691	1069782227
NT5	trap	-1,416667	38,020167	1073004944
NT6	start	-1,413343	38,023865
NT6	end	-1,41272	38,023018
NT7	start	-1,42949194788432	38,0181787346438	1075850952
NT7	end	-1,4306869454017	38,0181347379435	1073273071
NT7	trap
NT8	start	-1,43346293971872	38,0179617481623	1073284058
NT8	end	-1,43453193743518	38,0179757491972	1061793945
NF1	start	-1,437388	38,022103	1075.82
NF1	end	-1,438428	38,02174	1071.1
NF1	trap	-1,437317	38,021736	1081.9
NF2	start	-1,41583496203118	38,0308432581938	1103161133
NF2	end	-1,41668996106749	38,0301112858737	1109506958
NF3	start	-1,41925995717111	38,0287663381467	1102385742
NF3	end	-1,42021595575204	38,0282413584786	1106575317
NF3	trap	-1,419743	38,028709	1103.85
NF4	start	-1,42258195145539	38,0276113846191	1107080688
NF4	end	-1,42361894889431	38,0279113752722	1115493286
NF5	start	-1,42447595052413	38,0249794823366	1094450928
NF5	end	-1,42564794724076	38,0256504598057	1104507446
NF5	trap	-1,424956	38,025342	1099.2
NF6	start	-1,42686795	38,0218546
NF6	end	-1,42801195	38,02207659
NF7	start	-1,42983094275344	38,0219176004442	1095202271
NF7	end	-1,42997394395377	38,0206436465592	1094334229
NF7	trap	-1,429943	38,018093	1075.78
NF8	start	-1,43202294078566	38,0196436855275	1079345215
NF8	end	-1,43323093774085	38,0200506726066	107865625
SR1	start	-1,328833	37,728728	1089.77
SR1	trap
SR1	end	-1,329946	37,7293	1088.94
SR2	start	-1,332149	37,729943	1085.29
SR2	end	-1,333165	37,730696	1088.91
SR3	start	-1,335715	37,731446	1082.81
SR3	trap	-1,335965	37,732142	1089.57
SR3	end	-1,336269	37,732474	1083.88
SR4	start	-1,338246	37,733585	1082.51
SR4	end	-1,339465	37,733579	1080.42
SR5	start	-1,341769	37,733391	1078.89
SR5	trap	-1,34247	37,73358	1088.3
SR5	end	-1,343008	37,733739	1080.68
SR6	start	-1,344388	37,735589	1078.09
SR6	end	-1,343333	37,736245	1080.46
SR7	start	-1,344524	37,738205	1078.47
SR7	trap	-1,344311	37,738721	1083.64
SR7	end	-1,344472	37,739268	1079.07
SR8	start	-1,346811	37,739803	1076.95
SR8	end	-1,347732	37,740703	1075.85
ST1	start	-1,314455	37,735619	1129.08
ST1	trap	-1,314243	37,73516	1128.83
ST1	end	-1,313602	37,735172	1127.66
ST2	start	-1,31178	37,736486	1133.14
ST2	end	-1,310631	37,736492	1133.04
ST3	start	-1,308421	37,736065	1130.79
ST3	trap	-1,308055	37,736647	1130.81
ST3	end	-1,307694	37,737143	1135.62
ST4	start	-1,30547	37,737516	1135.54
ST4	end	-1,304594	37,738346	1136.73
ST5	start	-1,331673	37,73239	1114.4
ST5	trap	-1,332392	37,732591	1113.02
ST5	end	-1,332797	37,732649	1113.31
ST6	start	-1,322692	37,728216	1082.33
ST6	end	-1,323433	37,72874	1118.56
ST7	start	-1,325656	37,729131	1113.93
ST7	trap	-1,326103	37,729583	1114.44
ST7	end	-1,326582	37,730006	1109.28
ST8	start	-1,328857	37,730906	1101.94
ST8	end	-1,329975	37,730738	1108.56
SF1	start	-1,322931	37,731638	1122.58
SF1	trap	-1,323501	37,731839	1126.63
SF1	end	-1,324101	37,732188	1122.98
SF2	start	-1,326331	37,733476	1119.21
SF2	end	-1,327422	37,7332	1117.26
SF3	start	-1,329712	37,733655	1122.63
SF3	trap	-1,3302	37,734071	1118.56
SF3	end	-1,330603	37,734365	1127.01
SF4	start	-1,332696	37,735228	1125.99
SF4	end	-1,333622	37,735677	1123.89
SF5	start	-1,335071	37,73741	1119.91
SF5	trap	-1,335582	37,737224	1119.51
SF5	end	-1,336264	37,737602	1115.94
SF6	start	-1,338386	37,738363	1110.56
SF6	end	-1,339203	37,738108	1108.6
SF7	start	-1,340072	37,740342	1093.21
SF7	trap	-1,340325	37,740635	1097.7
SF7	end	-1,340909	37,740815	1099.55
SF8	start	-1,342292	37,742636	1111.82
SF8	end	-1,343536	37,742412	1104.61
