# Supplementary material for: Seasonality and landscape characteristics impact species community structure and temporal dynamics of East African butterflies
Source: Sci Rep. 2021 Jul 23;11:15103. doi: 10.1038/s41598-021-94274-6 (PMC8302627; doi:10.1038/s41598-021-94274-6)
Supplement: Supplementary file 3 — Supplementary Information 3. [file 41598_2021_94274_MOESM3_ESM.xlsx]

## Sheet: SEKU_Run_1
Appendix S3: Overview of all butterfly species assessed along the transects, given for single transects and transect walks.
Larsen	Species_List	Total	ST1	ST2	ST3	ST4	ST5	ST6	ST7	ST8	SR8	SR7	SR6	SR5	SR4	SR3	SR2	SR1	SF8	SF7	SF6	SF5	SF4	SF3	SF2	SF1
659	Acraea_eponina_eponina	0
650	Acraea_encedon	0
348	Azanus_ubaldus	0
73	Beleonis_creona_severina	2											1				1
420	Bicyclus_safitza_safitza	0
581	Byblia_anvatara_acheloia	0
580	Byblia_ilithyia	0
/	Cacyreus_sp.	0
28	Catopsilia_florella	1												1
447	Charaxes_varanes_vologeses	0
65	Colotis_antevippe_zera	0
62	Colotis_danae_eupompe	0
67	Colotis_euippe_complexius	0
66	Colotis_evenina_xantholeuca	0
69	Colotis_rogersi	0
50	Colotis_vesta_hanningtoni	0
385	Danaus_chrysippus_chryippus	7										2	2	1	1								1
255	Deudorix_antalus	0
357	Euchrysops_subpallida	0
37	Eurema_brigitta_brigitta	0
28	Eurema_floricola_orientis	0
36	Eurema_regularis_regularis	0
586	Eurytela_dryope_angulata	0
522	Hamanumida_daedalus	0
602	Junonia_hierta_cebrene	1															1
608	Junonia_natalica_natalica	0
601	Junonia_oneone_oneone	0
373	Lepidochrysops_cf._pterou_pterou	0
325	Leptotes_pirithous_79	0
105	Mylothris_agatina	0
549	Neptis_serena_serena	0
2	Papilio_dardanus_polytrophus	0
14	Papilio_demodocus_demodocus	0
11	Papilio_nireus_lyaeus	0
632	Phalanta_phalanta_aethiopica	0
38	Pinacopterix_eriphia_melanarge	0
617	Precis_tugela	0
597	Salamis_anacardii_anacardii	0
343	Zizeeria_knysna	0
344	Zizina_antanossa	0
	Total	11	0	0	0	0	NA	NA	NA	NA	0	2	3	2	1	0	2	0	0	0	0	0	1	0	0	0

## Sheet: SEKU_Run_2
Appendix S3: Overview of all butterfly species assessed along the transects, given for single transects and transect walks.
Larsen	Species_List	Total	ST1	ST2	ST3	ST4	ST5	ST6	ST7	ST8	SR8	SR7	SR6	SR5	SR4	SR3	SR2	SR1	SF8	SF7	SF6	SF5	SF4	SF3	SF2	SF1
659	Acraea_eponina_eponina	0
650	Acraea_encedon	0
348	Azanus_ubaldus	0
73	Beleonis_creona_severina	3							2			1
420	Bicyclus_safitza_safitza	0
581	Byblia_anvatara_acheloia	0
580	Byblia_ilithyia	0
/	Cacyreus_sp.	0
28	Catopsilia_florella	0
447	Charaxes_varanes_vologeses	0
65	Colotis_antevippe_zera	0
62	Colotis_danae_eupompe	1											1
67	Colotis_euippe_complexius	0
66	Colotis_evenina_xantholeuca	0
69	Colotis_rogersi	0
50	Colotis_vesta_hanningtoni	0
385	Danaus_chrysippus_chryippus	10										5	1	1	2	1
255	Deudorix_antalus	0
357	Euchrysops_subpallida	0
37	Eurema_brigitta_brigitta	0
28	Eurema_floricola_orientis	0
36	Eurema_regularis_regularis	0
586	Eurytela_dryope_angulata	0
522	Hamanumida_daedalus	0
602	Junonia_hierta_cebrene	0
608	Junonia_natalica_natalica	0
601	Junonia_oneone_oneone	0
373	Lepidochrysops_cf._pterou_pterou	0
325	Lepidochrysops_sp.	0
105	Mylothris_agatina	0
549	Neptis_serena_serena	0
2	Papilio_dardanus_polytrophus	0
14	Papilio_demodocus_demodocus	0
11	Papilio_nireus_lyaeus	0
632	Phalanta_phalanta_aethiopica	0
38	Pinacopterix_eriphia_melanarge	0
617	Precis_tugela	0
597	Salamis_anacardii_anacardii	0
343	Zizeeria_knysna	0
344	Zizina_antanossa	1											1
	Total	15	0	0	0	0	0	0	2	0	0	6	3	1	2	1	0	0	0	0	0	0	0	0	0	0

## Sheet: SEKU_Run_3
Appendix S3: Overview of all butterfly species assessed along the transects, given for single transects and transect walks.
Larsen	Species_List	Total	ST1	ST2	ST3	ST4	ST5	ST6	ST7	ST8	SR8	SR7	SR6	SR5	SR4	SR3	SR2	SR1	SF8	SF7	SF6	SF5	SF4	SF3	SF2	SF1
659	Acraea_eponina_eponina	0
650	Acraea_encedon	0
348	Azanus_ubaldus	0
73	Beleonis_creona_severina	1											1
420	Bicyclus_safitza_safitza	0
581	Byblia_anvatara_acheloia	0
580	Byblia_ilithyia	0
/	Cacyreus_sp.	0
28	Catopsilia_florella	0
447	Charaxes_varanes_vologeses	0
65	Colotis_antevippe_zera	0
62	Colotis_danae_eupompe	0
67	Colotis_euippe_complexius	0
66	Colotis_evenina_xantholeuca	0
69	Colotis_rogersi	0
50	Colotis_vesta_hanningtoni	0
385	Danaus_chrysippus_chryippus	8										4			2			2
255	Deudorix_antalus	0
357	Euchrysops_subpallida	0
37	Eurema_brigitta_brigitta	0
28	Eurema_floricola_orientis	0
36	Eurema_regularis_regularis	0
586	Eurytela_dryope_angulata	0
522	Hamanumida_daedalus	0
602	Junonia_hierta_cebrene	0
608	Junonia_natalica_natalica	0
601	Junonia_oneone_oneone	0
373	Lepidochrysops_cf._pterou_pterou	0
325	Leptotes_pirithous_79	0
105	Mylothris_agatina	0
549	Neptis_serena_serena	0
2	Papilio_dardanus_polytrophus	0
14	Papilio_demodocus_demodocus	0
11	Papilio_nireus_lyaeus	0
632	Phalanta_phalanta_aethiopica	0
38	Pinacopterix_eriphia_melanarge	0
617	Precis_tugela	0
597	Salamis_anacardii_anacardii	0
343	Zizeeria_knysna	0
344	Zizina_antanossa	0
	Total	9	0	0	0	0	0	0	0	0	0	4	1	0	2	0	0	2	0	0	0	0	0	0	0	0

## Sheet: SEKU_Run_4
Appendix S3: Overview of all butterfly species assessed along the transects, given for single transects and transect walks.
Larsen	Species_List	Total	ST1	ST2	ST3	ST4	ST5	ST6	ST7	ST8	SR8	SR7	SR6	SR5	SR4	SR3	SR2	SR1	SF1	SF7	SF6	SF5	SF4	SF3	SF2	SF1
659	Acraea_eponina_eponina	0
650	Acraea_encedon	0
348	Azanus_ubaldus	0
73	Beleonis_creona_severina	0
420	Bicyclus_safitza_safitza	0
581	Byblia_anvatara_acheloia	0
580	Byblia_ilithyia	0
/	Cacyreus_sp.	0
28	Catopsilia_florella	1												1
447	Charaxes_varanes_vologeses	0
65	Colotis_antevippe_zera	0
62	Colotis_danae_eupompe	0
67	Colotis_euippe_complexius	0
66	Colotis_evenina_xantholeuca	0
69	Colotis_rogersi	0
50	Colotis_vesta_hanningtoni	0
385	Danaus_chrysippus_chryippus	6					1					3			1			1
255	Deudorix_antalus	0
357	Euchrysops_subpallida	1													1
37	Eurema_brigitta_brigitta	0
28	Eurema_floricola_orientis	0
36	Eurema_regularis_regularis	0
586	Eurytela_dryope_angulata	0
522	Hamanumida_daedalus	0
602	Junonia_hierta_cebrene	0
608	Junonia_natalica_natalica	0
601	Junonia_oneone_oneone	0
373	Lepidochrysops_cf._pterou_pterou	2							2
325	Leptotes_pirithous_79	0
105	Mylothris_agatina	0
549	Neptis_serena_serena	0
2	Papilio_dardanus_polytrophus	0
14	Papilio_demodocus_demodocus	0
11	Papilio_nireus_lyaeus	0
632	Phalanta_phalanta_aethiopica	0
38	Pinacopterix_eriphia_melanarge	0
617	Precis_tugela	0
597	Salamis_anacardii_anacardii	0
343	Zizeeria_knysna	0
344	Zizina_antanossa	0
	Total	10	0	0	0	0	1	0	2	0	0	3	0	1	2	0	0	1	0	0	0	0	0	0	0	0

## Sheet: SEKU_Run_5
Appendix S3: Overview of all butterfly species assessed along the transects, given for single transects and transect walks.
Larsen	Species_List	Total	ST1	ST2	ST3	ST4	ST5	ST6	ST7	ST8	SR8	SR7	SR6	SR5	SR4	SR3	SR2	SR1	SF8	SF7	SF6	SF5	SF4	SF3	SF2	SF1
659	Acraea_eponina_eponina	0
650	Acraea_encedon	0
348	Azanus_ubaldus	0
73	Beleonis_creona_severina	0
420	Bicyclus_safitza_safitza	0
581	Byblia_anvatara_acheloia	0
580	Byblia_ilithyia	0
/	Cacyreus_sp.	0
28	Catopsilia_florella	0
447	Charaxes_varanes_vologeses	0
65	Colotis_antevippe_zera	0
62	Colotis_danae_eupompe	0
67	Colotis_euippe_complexius	0
66	Colotis_evenina_xantholeuca	0
69	Colotis_rogersi	0
50	Colotis_vesta_hanningtoni	0
385	Danaus_chrysippus_chryippus	2										1	1
255	Deudorix_antalus	0
357	Euchrysops_subpallida	0
37	Eurema_brigitta_brigitta	0
28	Eurema_floricola_orientis	0
36	Eurema_regularis_regularis	0
586	Eurytela_dryope_angulata	0
522	Hamanumida_daedalus	0
602	Junonia_hierta_cebrene	0
608	Junonia_natalica_natalica	0
601	Junonia_oneone_oneone	0
373	Lepidochrysops_cf._pterou_pterou	0
325	Leptotes_pirithous_79	0
105	Mylothris_agatina	0
549	Neptis_serena_serena	0
2	Papilio_dardanus_polytrophus	0
14	Papilio_demodocus_demodocus	0
11	Papilio_nireus_lyaeus	0
632	Phalanta_phalanta_aethiopica	0
38	Pinacopterix_eriphia_melanarge	0
617	Precis_tugela	0
597	Salamis_anacardii_anacardii	0
343	Zizeeria_knysna	0
344	Zizina_antanossa	0
	Total	2	0	0	0	0	0	0	0	0	0	1	1	0	0	0	0	0	0	0	0	0	0	0	0	0

## Sheet: SEKU_Run_6
Appendix S3: Overview of all butterfly species assessed along the transects, given for single transects and transect walks.
Larsen	Species_List	Total	ST1	ST2	ST3	ST4	ST6	ST7	ST8	ST5	SR8	SR7	SR6	SR5	SR4	SR3	SR2	SR1	SF8	SF7	SF6	SF5	SF4	SF3	SF2	SF1
659	Acraea_eponina_eponina	0
650	Acraea_encedon	0
348	Azanus_ubaldus	3								1			2
73	Beleonis_creona_severina	0
420	Bicyclus_safitza_safitza	0
581	Byblia_anvatara_acheloia	0
580	Byblia_ilithyia	0
/	Cacyreus_sp.	0
28	Catopsilia_florella	0
447	Charaxes_varanes_vologeses	0
65	Colotis_antevippe_zera	0
62	Colotis_danae_eupompe	0
67	Colotis_euippe_complexius	0
66	Colotis_evenina_xantholeuca	0
69	Colotis_rogersi	0
50	Colotis_vesta_hanningtoni	0
385	Danaus_chrysippus_chryippus	7											2		4	1
255	Deudorix_antalus	0
357	Euchrysops_subpallida	0
37	Eurema_brigitta_brigitta	0
28	Eurema_floricola_orientis	0
36	Eurema_regularis_regularis	0
586	Eurytela_dryope_angulata	0
522	Hamanumida_daedalus	1											1
602	Junonia_hierta_cebrene	1																			1
608	Junonia_natalica_natalica	0
601	Junonia_oneone_oneone	0
373	Lepidochrysops_cf._pterou_pterou	0
325	Leptotes_pirithous_79	0
105	Mylothris_agatina	0
549	Neptis_serena_serena	0
2	Papilio_dardanus_polytrophus	0
14	Papilio_demodocus_demodocus	0
11	Papilio_nireus_lyaeus	0
632	Phalanta_phalanta_aethiopica	0
38	Pinacopterix_eriphia_melanarge	0
617	Precis_tugela	0
597	Salamis_anacardii_anacardii	0
343	Zizeeria_knysna	0
344	Zizina_antanossa	0
	Total	12	0	0	0	0	0	0	0	1	0	0	5	0	4	1	0	0	0	0	1	0	0	0	0	0

## Sheet: SEKU_Run_7
Appendix S3: Overview of all butterfly species assessed along the transects, given for single transects and transect walks.
Larsen	Species_List	Total	ST1	ST2	ST3	ST4	ST5	ST6	ST7	ST8	SR8	SR7	SR6	SR5	SR4	SR3	SR2	SR1	SF8	SF7	SF6	SF5	SF4	SF3	SF2	SF1
659	Acraea_eponina_eponina	0
650	Acraea_encedon	0
348	Azanus_ubaldus	1																			1
73	Beleonis_creona_severina	2															1				1
420	Bicyclus_safitza_safitza	0
581	Byblia_anvatara_acheloia	0
580	Byblia_ilithyia	0
/	Cacyreus_sp.	0
28	Catopsilia_florella	0
447	Charaxes_varanes_vologeses	0
65	Colotis_antevippe_zera	0
62	Colotis_danae_eupompe	0
67	Colotis_euippe_complexius	0
66	Colotis_evenina_xantholeuca	0
69	Colotis_rogersi	0
50	Colotis_vesta_hanningtoni	0
385	Danaus_chrysippus_chryippus	5										3					2
255	Deudorix_antalus	0
357	Euchrysops_subpallida	0
37	Eurema_brigitta_brigitta	0
28	Eurema_floricola_orientis	0
36	Eurema_regularis_regularis	0
586	Eurytela_dryope_angulata	0
522	Hamanumida_daedalus	0
602	Junonia_hierta_cebrene	1																			1
608	Junonia_natalica_natalica	0
601	Junonia_oneone_oneone	0
373	Lepidochrysops_cf._pterou_pterou	0
325	Leptotes_pirithous_79	0
105	Mylothris_agatina	0
549	Neptis_serena_serena	0
2	Papilio_dardanus_polytrophus	0
14	Papilio_demodocus_demodocus	0
11	Papilio_nireus_lyaeus	0
632	Phalanta_phalanta_aethiopica	0
38	Pinacopterix_eriphia_melanarge	0
617	Precis_tugela	0
597	Salamis_anacardii_anacardii	0
343	Zizeeria_knysna	0
344	Zizina_antanossa	0
	Total	9	0	0	0	0	0	0	0	0	0	3	0	0	0	0	3	0	0	0	3	0	0	0	0	0

## Sheet: SEKU_Run_8
Appendix S3: Overview of all butterfly species assessed along the transects, given for single transects and transect walks.
Larsen	Species_List	Total	ST1	ST2	ST3	ST4	ST5	ST6	ST7	ST8	SR8	SR7	SR6	SR5	SR4	SR3	SR2	SR1	SF8	SF7	SF6	SF5	SF4	SF3	SF2	SF1
659	Acraea_eponina_eponina	0
650	Acraea_encedon	0
348	Azanus_ubaldus	1																					1
73	Beleonis_creona_severina	0
420	Bicyclus_safitza_safitza	0
581	Byblia_anvatara_acheloia	0
580	Byblia_ilithyia	0
/	Cacyreus_sp.	0
28	Catopsilia_florella	0
447	Charaxes_varanes_vologeses	0
65	Colotis_antevippe_zera	0
62	Colotis_danae_eupompe	0
67	Colotis_euippe_complexius	0
66	Colotis_evenina_xantholeuca	0
69	Colotis_rogersi	0
50	Colotis_vesta_hanningtoni	0
385	Danaus_chrysippus_chryippus	9									1	6	1					1
255	Deudorix_antalus	0
357	Euchrysops_subpallida	0
37	Eurema_brigitta_brigitta	0
28	Eurema_floricola_orientis	0
36	Eurema_regularis_regularis	0
586	Eurytela_dryope_angulata	0
522	Hamanumida_daedalus	0
602	Junonia_hierta_cebrene	2	1																		1
608	Junonia_natalica_natalica	0
601	Junonia_oneone_oneone	2										1							1
373	Lepidochrysops_cf._pterou_pterou	0
325	Leptotes_pirithous_79	0
105	Mylothris_agatina	0
549	Neptis_serena_serena	0
2	Papilio_dardanus_polytrophus	0
14	Papilio_demodocus_demodocus	0
11	Papilio_nireus_lyaeus	0
632	Phalanta_phalanta_aethiopica	0
38	Pinacopterix_eriphia_melanarge	0
617	Precis_tugela	0
597	Salamis_anacardii_anacardii	0
343	Zizeeria_knysna	0
344	Zizina_antanossa	0
	Total	14	1	0	0	0	0	0	0	0	1	7	1	0	0	0	0	1	1	0	1	0	1	0	0	0

## Sheet: Kitui_Run_1
Appendix S3: Overview of all butterfly species assessed along the transects, given for single transects and transect walks.
Larsen	Species_List	Total	NR1	NR2	NR3	NR4	NR5	NR6	NR7	NR8	NT1	NT2	NT3	NT4	NT5	NT6	NT7	NT8	NF1	NF2	NF3	NF4	NF5	NF6	NF7	NF8
659	Acraea_eponina_eponina	0
650	Acraea_encedon	0
348	Azanus_ubaldus	0
73	Beleonis_creona_severina	22												3	2								11	3	2	1
420	Bicyclus_safitza_safitza	1									1
581	Byblia_anvatara_acheloia	0
580	Byblia_ilithyia	1							1
/	Cacyreus_sp.	1													1
28	Catopsilia_florella	10											1		1		1	1			2	3			1
447	Charaxes_varanes_vologeses	0
65	Colotis_antevippe_zera	0
62	Colotis_danae_eupompe	0
67	Colotis_euippe_complexius	0
66	Colotis_evenina_xantholeuca	1													1
69	Colotis_rogersi	0
50	Colotis_vesta_hanningtoni	0
385	Danaus_chrysippus_chryippus	1																					1
255	Deudorix_antalus	0
357	Euchrysops_subpallida	0
37	Eurema_brigitta_brigitta	0
28	Eurema_floricola_orientis	1									1
36	Eurema_regularis_regularis	0
586	Eurytela_dryope_angulata	0
522	Hamanumida_daedalus	0
602	Junonia_hierta_cebrene	2			1								1
608	Junonia_natalica_natalica	7									5		1										1
601	Junonia_oneone_oneone	0
373	Lepidochrysops_cf._pterou_pterou	0
325	Leptotes_pirithous_79	5		1		2												2
105	Mylothris_agatina	0
549	Neptis_serena_serena	0
2	Papilio_dardanus_polytrophus	0
14	Papilio_demodocus_demodocus	6													1			1				3		1
11	Papilio_nireus_lyaeus	0
632	Phalanta_phalanta_aethiopica	2				1				1
38	Pinacopterix_eriphia_melanarge	0
617	Precis_tugela	0
597	Salamis_anacardii_anacardii	0
343	Zizeeria_knysna	1	1
344	Zizina_antanossa	0
	Total	61	1	1	1	3	0	0	1	1	7	0	3	3	6	0	1	4	0	0	2	6	13	4	3	1

## Sheet: Kitui_Run_2
Appendix S3: Overview of all butterfly species assessed along the transects, given for single transects and transect walks.
Larsen	Species_List	Total	NR1	NR2	NR3	NR4	NR5	NR6	NR7	NR8	NT1	NT2	NT3	NT4	NT5	NT6	NT7	NT8	NF1	NF2	NF3	NF4	NF5	NF6	NF7	NF8
659	Acraea_eponina_eponina	1																						1
650	Acraea_encedon	0
348	Azanus_ubaldus	0
73	Beleonis_creona_severina	24												3	2		2						16			1
420	Bicyclus_safitza_safitza	2									2
581	Byblia_anvatara_acheloia	0
580	Byblia_ilithyia	1									1
/	Cacyreus_sp.	0
28	Catopsilia_florella	0
447	Charaxes_varanes_vologeses	0
65	Colotis_antevippe_zera	0
62	Colotis_danae_eupompe	0
67	Colotis_euippe_complexius	0
66	Colotis_evenina_xantholeuca	0
69	Colotis_rogersi	0
50	Colotis_vesta_hanningtoni	3																					3
385	Danaus_chrysippus_chryippus	0
255	Deudorix_antalus	0
357	Euchrysops_subpallida	0
37	Eurema_brigitta_brigitta	2																2
28	Eurema_floricola_orientis	0
36	Eurema_regularis_regularis	0
586	Eurytela_dryope_angulata	0
522	Hamanumida_daedalus	0
602	Junonia_hierta_cebrene	1																						1
608	Junonia_natalica_natalica	6	1								5
601	Junonia_oneone_oneone	1																1
373	Lepidochrysops_cf._pterou_pterou	0
325	Leptotes_pirithous_79	5			1	2										1	1
105	Mylothris_agatina	0
549	Neptis_serena_serena	0
2	Papilio_dardanus_polytrophus	1									1
14	Papilio_demodocus_demodocus	7						1					2		2							1	1
11	Papilio_nireus_lyaeus	0
632	Phalanta_phalanta_aethiopica	0
38	Pinacopterix_eriphia_melanarge	0
617	Precis_tugela	0
597	Salamis_anacardii_anacardii	0
343	Zizeeria_knysna	0
344	Zizina_antanossa	1	1
	Total	55	2	0	1	2	0	1	0	0	9	0	2	3	4	1	3	3	0	0	0	1	20	2	0	1

[truncated: 7 more sheets: Kitui_Run_3, Kitui_Run_4, Kitui_Run_5, Kitui_Run_6, Kitui_Run_7, Kitui_Run_8, Totals]
