# Supplementary material for: Seasonality and landscape characteristics impact species community structure and temporal dynamics of East African butterflies
Source: Sci Rep. 2021 Jul 23;11:15103. doi: 10.1038/s41598-021-94274-6 (PMC8302627; doi:10.1038/s41598-021-94274-6)
Supplement: Supplementary file 4 — Supplementary Information 4. [file 41598_2021_94274_MOESM4_ESM.xlsx]

## Sheet: Arkusz1
Appendix S4A: Compilation of all trait categories (A) and species´ specific classification (B).
Trait categories
Distribution						Forest index							Savannah index
Class	Definition					Class	Definition						Classe	Definition
1	East African endemic					1	Only in open landscapes						1	Not in savannahs
2	Eastern and southern Africa					2	Open landscapes and occassionally forest						2	Mainly outside savannahs
3	Subsahara Africa including western Africa					3	Open landscapes and forest						3	Savannahs and forests
4	Also found outside Subsahara Africa					4	Forests and transition zones, not in open landscapes						4	Mainly savannahs
						5	Forest specialists						5	Savannahs only
Tree index						Wetness index							Habitat specialisation
Class	Definition					Class	Definition						Class	Definition
1	Open landscapes					1	Occcurs in truely arid habitats						1	Many habitat types
2	Needs trees					2	Intermediate arid habitats accepted						2	Few habitat types with similar basic properties
3	Only in forests					3	Not in arid habitats						3	Single habitat type only
Larval foodplant specialisation						Larval food plant types							Hemeroby
Class	Definition					Class	Definition						Class	Definition
1	Polyphagous (more than one plant family)					1	Dicotyledonous						1	Natural habitats only
2	Oligophagous (one plant family)					2	Monocotyledonous						2	Disturbed natural habitats accepted
3	Monophagous (one plant genus)												3	Natural and anthropogenic habitats
													4	More common in anthropogenic habitats than in natural habitats
