# Supplementary material for: Seasonality and landscape characteristics impact species community structure and temporal dynamics of East African butterflies
Source: Sci Rep. 2021 Jul 23;11:15103. doi: 10.1038/s41598-021-94274-6 (PMC8302627; doi:10.1038/s41598-021-94274-6)
Supplement: Supplementary file 5 — Supplementary Information 5. [file 41598_2021_94274_MOESM5_ESM.xlsx]

## Sheet: Traitdaten
Appendix S4B: Compilation of all trait categories and species´ specific classifications.
Family	Sub-family	Species	Relativ_Thorax width	Relativ_Wing length	Relativ_Wing width	Ratio_Wing length / width	Wing span (mm)	Distribution	Habitat demand	Savannah-Index	Tree-Index	Wetness Index	Habitat specialisation	Phagy	Raupenfraßpflanzen	Hemeroby Index
1-Papilionidae	Papilioninae	Papilio dardanus	6	61	32	1.90625	11	3	2	5	3	3	2	3	3	3
1-Papilionidae	Papilioninae	Papilio demodocus	6	62	32	1.9375	100	3	3	3	2	2	3	3	3	4
1-Papilionidae	Papilioninae	Papilio nireus	6	70	35	2	85	3	2	5	3	3	2	2	3	2
1-Papilionidae	Papilioninae	Papilio ophidicephalus	0.7	14	7.3	1.91781	100	2	1	5	3	3	1	2	3	1
2-Pieridae	Coliadinae	Catopsilia florella	8	52	29	1.7931	60	4	3	3	1	1	3	2	3	3
2-Pieridae	Coliadinae	Eurema brigitta	6	49	28	1.75	32.5	4	5	2	1	2	2	3	3	3
2-Pieridae	Coliadinae	Eurema desjardinsi	7	55	36	1.52778	37.5	3	3	3	1	2	3	2	3	3
2-Pieridae	Coliadinae	Eurema hecabe	5	48	30	1.6	40	4	3	3	1	2	3	3	3	3
2-Pieridae	Pierinae	Belenois aurota	6	60	37	1.62162	53	4	4	2	1	1	3	2	3	3
2-Pieridae	Pierinae	Belenois creona	5	46	26	1.76923	42.5	3	4	2	1	1	3	2	3	3
2-Pieridae	Pierinae	Belenois gidica	7	59	32	1.84375	47.5	3	3	2	1	2	3	2	3	2
2-Pieridae	Pierinae	Colotis antevippe	8	53	34	1.55882	44.5	3	5	1	1	1	2	2	3	2
2-Pieridae	Pierinae	Colotis danae	1.2	11	7	1.57143	42	4	4	2	1	1	3	2	3	2
2-Pieridae	Pierinae	Colotis euippe	5	50	33	1.51515	40	3	3	3	1	2	3	2	3	3
2-Pieridae	Pierinae	Colotis evagore	7	51	28	1.82143	33	4	5	2	1	2	1	2	3	2
2-Pieridae	Pierinae	Colotis evenia	1.4	13	8	1.625	43	2	5	1	1	1	1	2	3	2
2-Pieridae	Pierinae	Colotis hamimede	1.5	13.5	9	1.5	42	3	5	1	1	1	1	1	3	1
2-Pieridae	Pierinae	Colotis hetaera	1.5	13.5	9	1.5	44	1	4	2	1	1	3	2	3	3
2-Pieridae	Pierinae	Colotis vesta	0.4	4.3	2.5	1.72	40	3	5	1	1	1	1	3	3	2
2-Pieridae	Pierinae	Eronia leda	2	14	9.5	1.47368	53	3	3	3	1	2	3	3	3	2
2-Pieridae	Pierinae	Mylothris agathina	6	58	32	1.8125	57.5	2	3	3	2	2	3	3	3	4
2-Pieridae	Pierinae	Pinacopteryx eriphia	8	46	24	1.91667	47.5	4	3	2	1	1	3	3	3	2
3-Lycaenidae	Polyommatinae	Anthene amarah	1.5	10.5	6.5	1.61538	25	3	5	1	2	1	1	2	3	2
3-Lycaenidae	Polyommatinae	Anthene butleri	5	32	20	1.6	28	3	4	2	1	1	2	2	1	2
3-Lycaenidae	Polyommatinae	Anthene definita	1	10.5	6.4	1.64062	25	3	3	3	2	2	3	3	3	3
3-Lycaenidae	Polyommatinae	Anthene lunulata	1.6	7.5	4.5	1.66667	25	3	4	2	2	1	2	3	3	2
3-Lycaenidae	Polyommatinae	Azanus jesous	1.4	11	6.5	1.69231	22	4	5	2	2	2	2	2	3	3
3-Lycaenidae	Polyommatinae	Azanus natalensis	0.6	4.5	2.7	1.66667	25	3	5	2	2	2	2	2	3	2
3-Lycaenidae	Polyommatinae	Azanus ubaldus	1.7	11	6.5	1.69231	20	4	5	1	1	1	1	1	3	2
3-Lycaenidae	Polyommatinae	Cacyreus lingeus/virilis	0.6	4.3	3	1.43333	25	3	3	3	2	2	2	2	1	2
3-Lycaenidae	Polyommatinae	Euchrysops subpallida	0.5	4.4	2.5	1.76	24	3	3	2	2	2	3	1	1	?
3-Lycaenidae	Polyommatinae	Freyeria trochyllus	1.3	13	7.5	1.73333	20	4	3	2	1	1	3	3	1	3
3-Lycaenidae	Polyommatinae	Lepidochrysops lukenia	5	45	27	1.66667	35	1	5	1	1	2	1	2	1	1
3-Lycaenidae	Polyommatinae	Lepidochrysops pterou	1	9	5.2	1.73077	38	1	5	1	1	2	1	2	1	1
3-Lycaenidae	Polyommatinae	Leptotes pirithous	4	33	20	1.65	25.5	4	3	2	1	2	3	3	3	3
3-Lycaenidae	Polyommatinae	Zizeeria knysna	5	32	19	1.68421	22	4	3	2	1	1	3	3	1	4
3-Lycaenidae	Polyommatinae	Zizina antanossa	4	30	17	1.76471	24	3	3	2	1	2	3	2	1	2
3-Lycaenidae	Polyommatinae	Zizula hylax	3	29	17	1.70588	15	4	3	3	1	2	3	3	1	2
3-Lycaenidae	Theclinae	Deudorix antalus	1.2	5.4	3.3	1.63636	30	3	3	2	1	?	3	3	3	2
4-Nymphalidae	Acraeinae	Acraea aganice	5	56	25	2.24	67.5	2	2	5	3	3	2	2	3	2
4-Nymphalidae	Acraeinae	Acraea encedon	1.3	15	8	1.875	45	3	4	2	2	2	3	3	1	4
4-Nymphalidae	Acraeinae	Acraea eponina	7	55	27	2.03704	39.5	3	3	2	1	1	3	3	3	4
4-Nymphalidae	Acraeinae	Acraea neobule	0.6	7.5	3.5	2.14286	52	3	4	2	1	2	3	3	3	4
4-Nymphalidae	Biblidinae	Byblia anvatara	6	49	29	1.68966	41.5	3	4	2	1	2	3	2	3	2
4-Nymphalidae	Biblidinae	Byblia ilithyia	8	55	32	1.71875	53	4	4	2	1	1	3	2	3	2
4-Nymphalidae	Biblidinae	Eurytela dryope	6	64	37	1.72973	47.5	3	2	4	3	3	2	2	3	2
4-Nymphalidae	Charaxinae	Charaxes brutus	2.2	13.5	8.7	1.55172	70	3	2	5	3	3	2	3	3	3
4-Nymphalidae	Charaxinae	Charaxes candiope	12	65	40	1.625	52.5	3	3	3	1	2	3	1	3	3
4-Nymphalidae	Charaxinae	Charaxes castor	2	15.2	10	1.52	90	3	3	3	1	1	3	3	3	3
4-Nymphalidae	Charaxinae	Charaxes etesipe	2.3	16	11	1.45455	40	3	2	4	3	2	2	3	3	3
4-Nymphalidae	Charaxinae	Charaxes jahlusa	0.7	5.4	3.2	1.6875	50	2	2	4	3	2	2	3	3	1
4-Nymphalidae	Charaxinae	Charaxes kirki	1.3	10	6.2	1.6129	70	1	5	1	1	?	1	2	3	1
4-Nymphalidae	Charaxinae	Charaxes saturnus	1.5	13.5	8	1.6875	80	2	5	1	1	1	1	3	3	2
4-Nymphalidae	Charaxinae	Charaxes varanes	7	63	39	1.61538	77.5	3	3	3	1	?	3	3	3	3
4-Nymphalidae	Charaxinae	Charaxes zoolina	0.8	5.2	3.4	1.52941	45	2	4	2	1	1	3	2	3	2
4-Nymphalidae	Danainae	Danaus chrysippus	5	50	27	1.85185	80	4	3	3	1	1	3	3	3	4
4-Nymphalidae	Heliconiinae	Phalanta phalantha	8	54	30	1.8	52.5	4	3	3	1	2	3	3	3	3
4-Nymphalidae	Limenitinae	Hamanumida daedalus	9	55	32	1.71875	66.5	3	3	3	1	1	3	1	3	2
4-Nymphalidae	Limenitinae	Neptis laeta	4	55	31	1.77419	46	3	2	5	3	2	2	3	3	3
4-Nymphalidae	Limenitinae	Neptis saclava	7	48	29	1.65517	44	3	2	5	3	3	2	3	3	3
4-Nymphalidae	Limenitinae	Neptis serena	0.4	4	2.5	1.6	40	3	1	5	3	3	1	?	?	1
4-Nymphalidae	Nymphalinae	Hypolimnas misippus	6	63	38	1.65789	75	4	3	2	1	2	3	3	3	4
4-Nymphalidae	Nymphalinae	Junonia hierta	8	57	36	1.58333	44	4	5	1	1	1	2	2	1	3
4-Nymphalidae	Nymphalinae	Junonia natalica	7	57	40	1.425	50	2	2	4	3	2	2	2	1	2
4-Nymphalidae	Nymphalinae	Junonia oenone	7	50	32	1.5625	46	3	3	2	1	2	3	2	1	3
4-Nymphalidae	Nymphalinae	Precis archesia	6	57	41	1.39024	52.5	2	5	1	1	2	2	2	1	2
4-Nymphalidae	Nymphalinae	Precis tugela	7	55	37	1.48649	59.5	2	2	4	3	3	2	2	1	3
4-Nymphalidae	Nymphalinae	Protogoniomorpha (Salamis) anacardii	6	65	47	1.38298	65	3	2	4	3	2	3	2	1	2
4-Nymphalidae	Nymphalinae	Vanessa cardui	6	55	31	1.77419	52.5	4	5	2	1	1	3	3	1	4
4-Nymphalidae	Pardopsinae	Pardopsis punctatissima	0.8	11.5	5.5	2.09091	32	2	3	3	1	1	3	1	1	2
5-Nymphalidae	Satyrinae	Bicyclus safitza	6	51	36	1.41667	44	3	4	2	1	2	3	2	2	2
5-Nymphalidae	Satyrinae	Heteropsis (Henotesia) perspicua	0.4	3.8	2.5	1.52	43	2	5	1	1	?	2	2	2	2
5-Nymphalidae	Satyrinae	Melanitis leda leda	10	68	44	1.54545	70	4	4	3	1	2	3	2	2	3
5-Nymphalidae	Satyrinae	Neocoenyra gregorii	5	45	29	1.55172	32.5	2	5	1	1	?	2	2	2	2
5-Nymphalidae	Satyrinae	Ypthima asterope	9	43	26	1.65385	34	4	5	1	1	1	2	2	2	2
6-Hesperiidae	Coeliadinae	Coeliades anchises	1.3	5.3	2.5	2.12	70	2	3	3	1	2	3	3	3	3
6-Hesperiidae	Coeliadinae	Coeliades forestan	13	56	27	2.07407	54.5	3	3	3	1	1	3	3	3	3
6-Hesperiidae	Hesperiinae	Acleros mackenii	8	31	16	1.9375	30	3	2	5	3	3	2	3	3	2
6-Hesperiidae	Hesperiinae	Kedestes callicles	0.8	5	2.5	2	30	3	4	2	2	2	2	2	2	2
6-Hesperiidae	Hesperiinae	Pelopidas mathias	9	36	17	2.11765	41	4	3	3	1	1	3	2	2	4
6-Hesperiidae	Hesperiinae	Saragesa phidyle	1	7	3.5	2		3	5	2	1	1	2	2	1	3
6-Hesperiidae	Pyrginae	Spialia spio	7	33	18	1.83333	27	3	5	2	1	2	3	3	3	3
