# Supplementary material for: Seasonality and landscape characteristics impact species community structure and temporal dynamics of East African butterflies
Source: Sci Rep. 2021 Jul 23;11:15103. doi: 10.1038/s41598-021-94274-6 (PMC8302627; doi:10.1038/s41598-021-94274-6)
Supplement: Supplementary file 6 — Supplementary Information 6. [file 41598_2021_94274_MOESM6_ESM.xlsx]

## Sheet: Meta_Data
Appendix S5: Habitat parameters assessed in the field. Given are classifications and transect specific evaluations of habitat parameters.																			DO NOT DELETE!!!
	how often measured		estimated/recorded by																Drop down menu classes
Transect				Name of the Transect, composed of the river name (N=Nzeeu river, S=Seku river), distance to river (r=riverbed, t=250m, f=500 (t and f in a range of +/- 50m, respectively)) and number of the transect (1-8)															Plant Cover	Cloud_cover	Water	Transect_abbrevation
Latitude	only once	every 10 m on the transect	GPS device	Latitude of start and end of transect and trap location															0	clear	yes	Nzeeu river
Longitude	only once	every 10 m on the transect	GPS device	Longitude of start and end of transect and trap location															<10	slightly cloudy	no	Nzeeu two hundred fifty meters from river
Elevation	only once	every 10 m on the transect	GPS device	Elevation of start and end of transect and trap location															<50	mostly cloudy		Nzeeu five hundred meters from river
Canopy_Cover	only once	every 20 m on the transect	HabitApp	Proportion of leaf coverage vs sky [%]															<100	overcast		Seku river
herb_coverage	only once	every 20 m on the transect in a perimeter of 3 m arround the transect	estimated in %	estimated coverage of herbal layer [%] in a perimeter of 3 m arround the transect around the selected point															>100	NA		Seku two hundred fifty meters from river
shrub_coverage	only once	every 20 m on the transect in a perimeter of 3 m arround the transect	estimated in %	estimated coverage of shrub layer [%] from the bird'd-eye viewin a perimeter of 3 m arround the transect around the selected point																		Seku five hundred meters from river
tree_coverage	only once	every 20 m on the transect in a perimeter of 3 m arround the transect	estimated in %	estimated coverage of tree layer in percent from the bird'd-eye view in a perimeter of 3 m arround the transect around the selected point
herb_flowers	only once	every 20 m on the transect in a perimeter of 3 m arround the transect	classes: 0, <10, <50, <100, >100	estimated presence of flowers in the herbal layer in a perimeter of 3 m arround the transect around the selected point
shrub_flowers	only once	every 20 m on the transect in a perimeter of 3 m arround the transect	classes: 0, <10, <50, <100, >100	estimated presence of flowers in the herbal layer in a perimeter of 3 m arround the transect around the selected point
tree_flowers	only once	every 20 m on the transect in a perimeter of 3 m arround the transect	classes: 0, <10, <50, <100, >100	estimated presence of flowers in the herbal layer in a perimeter of 3 m arround the transect around the selected point
Lantana	only once	every 20 m on the transect in a perimeter of 3 m arround the transect	classes: 0 (No); 1 (rare); 2 (present); 3 (dominant)	estimated coverage of Lantana layer in percent from the bird'd-eye view in a perimeter of 3 m arround the transect around the selected point
Exotic_Trees	only once	every 20 m on the transect in a perimeter of 3 m arround the transect	classes: 0 (No); 1 (rare); 2 (present); 3 (dominant)	estimated coverage of Exotic tree layer in percent from the bird'd-eye view in a perimeter of 3 m arround the transect around the selected point
Water	only once	every 20 m on the transect in a perimeter of 3 m arround the transect	presence/absence (yes/no)	presence of water in a perimeter of 3 m arround the transect around the selected point
Date	every time	one time per transect		date of the day
Run	every time	one time per transect		Number of repetition of transect
Time	every time	one time per transect		daytime
Minutes_after_midnight	every time	one time per transect		daytime converted to minutes after midnight
Cloud_cover	every time	one time per transect	classes: clear (no clouds), slightly cloudy (a few scattered clouds), mostly cloudy (more clouds than clear sky), overcast (full cloud cover)	cloud cover class
Amount	every time			Number of butterflies captured in one trap
Fled	every time			Number of butterflies observed fled while checking the trap
Butterfly_Nr	every time			ongoing butterfly number, one field book holds even numbers, the other one the uneven ones
Recapture_Nr	every time			The Butterflies got marked with their ongoing butterfly number. This number was written on ist hindwings. When recaptured, this number was the filled in the colomn recapture number
Notes	every time			Notes

## Sheet: Aug_Sep_2019
Transect	Location_on_transect	Canopy_Cover_(%)	Herb_Coverage_(%)	Shrub_Coverage_(%)	Tree_Coverage_(%)	Herb_Flowers	Shrub_Flowers	Tree_Flowers	Water
NR1	20	0	0	0	0	0	0	0	no
NR1	40	0	1	0,5	0	<10	0	0	no
NR1	60	5	3	1	0	0	0	0	no
NR1	80	0	4	3	0	<10	0	0	no
NR1	100	0	0	0	0	0	0	0	no
NR1	120	0	1	0	0	<10	0	0	no
NR1	140	0	1	0	0	0	0	0	no
NR2	20	0	0	0	0	0	0	0	no
NR2	40	0	0	0	0	0	0	0	no
NR2	60	0	0	0	0	0	0	0	no
NR2	80	0	0	0	0	0	0	0	no
NR2	100	0	0	0	0	0	0	0	no
NR2	120	0	8	0	0	0	0	0	no
NR2	140	0	10	5	0	0	<10	0	no
NR3	20	0	0	0	0	0	0	0	no
NR3	40	0	3	0	0	0	0	0	no
NR3	60	0	3	0	0	<10	0	0	no
NR3	80	0	5	3	0	<10	0	0	no
NR3	100	0	2	0	0	<10	0	0	no
NR3	120	0	5	5	0	0	0	0	no
NR3	140	10	3	4	0.1	0	0	0	no
NR4	20	20	0,5	0	20	0	0	0	no
NR4	40	0	0	0	0	0	0	0	no
NR4	60	0	0,5	0	0	<10	0	0	no
NR4	80	10	0	0	10	0	0	0	no
NR4	100	0	0	0	0	0	0	0	yes
NR4	120	20	0,5	0	20	0	0	0	yes
NR4	140	0	0	0	0	0	0	0	no
NR5	20	0	5	0	0	0	0	0	no
NR5	40	0	0	0	0	0	0	0	yes
NR5	60	0	0	0	0	0	0	0	no
NR5	80	15	8	4	15	0	0	0	no
NR5	100	0	0	0	0	0	0	0	no
NR5	120	35	0	0	35	0	0	0	no
NR5	140	0	4	0	0	0	0	0	no
NR6	20	0	0	0	0	0	0	0	no
NR6	40	0	0	0	0	0	0	0	no
NR6	60	20	0,5	4	20	0	0	0	no
NR6	80	0	3	0	0	0	0	0	no
NR6	100	0	5	0	0	0	0	0	no
NR6	120	5	3	2	5	0	0	0	no
NR6	140	0	0	0	0	0	0	0	no
NR7	20	0	0	6	0	0	0	0	no
NR7	40	0	25	0	0	0	0	0	no
NR7	60	50	0	3	50	0	0	0	no
NR7	80	5	0	5	0	0	0	0	no
NR7	100	0	0	2	0	0	0	0	no
NR7	120	50	0	2	50	0	0	0	no
NR7	140	0	1	0,5	2	0	0	0	no
NR8	20	0	1	0	0	0	0	0	no
NR8	40	0	0	0	0	0	0	0	no
NR8	60	15	1	15	0	0	<50	0	no
NR8	80	0	1	8	0	<10	0	0	no
NR8	100	0	0	0	0	0	0	0	no
NR8	120	0	0	0	0	0	0	0	no
NR8	140	25	2	1	25	0	0	<10	no
NT1	20	0	1	0	0	9	0	0	no
NT1	40	65	10	0	65	0	0	0	no
NT1	60	30	10	2	30	0	0	0	no
NT1	80	0	60	5	0	0	0	0	no
NT1	100	10	20	5	10	0	0	0	no
NT1	120	0	20	1	0	0	0	0	no
NT1	140	45	5	5	0	0	0	0	no
NT2	20	55	5	0	55	0	0	0	no
NT2	40	0	10	0	0	0	0	0	no
NT2	60	0	3	0	0	0	0	0	no
NT2	80	0	20	5	0	0	0	0	no
NT2	100	0	3	0	0	0	0	0	no
NT2	120	0	20	5	0	0	0	0	no
NT2	140	5	0	10	5	0	0	0	no
NT3	20	0	0	0	0	0	0	0	no
NT3	40	0	0	5	0	0	<10	0	no
NT3	60	5	1	5	5	<10	<50	0	no
NT3	80	15	5	2	15	0	<50	0	no
NT3	100	30	8	1	30	0	0	0	no
NT3	120	45	1	3	45	0	0	0	no
NT3	140	0	0	8	0	0	0	0	no
NT4	20	35	0	8	30	0	0	0	no
NT4	40	60	0,5	5	60	0	0	0	no
NT4	60	0	0	8	0	0	0	0	no
NT4	80	30	0	3	30	0	0	0	no
NT4	100	25	5	5	25	0	0	0	no
NT4	120	40	0	12	30	0	0	0	no
NT4	140	20	0	15	5	0	<10	0	no
NT5	20	0	5	30	0	0	<50	0	no
NT5	40	0	20	20	0	<50	<100	0	no
NT5	60	5	5	10	10	0	0	0	no
NT5	80	5	5	20	5	<50	0	<50	no
NT5	100	75	25	35	75	0	<100	0	no
NT5	120	0	20	35	0	0	<100	<10	no
NT5	140	0	40	45	0	<100	<100	0	no
NT6	20	15	4	12	15	0	0	0	no
NT6	40	10	3	23	10	0	0	0	no
NT6	60	0	3	20	0	0	0	0	no
NT6	80	30	0	15	15	0	0	0	no
NT6	100	15	2	15	0	0	0	0	no
NT6	120	15	2	15	1	0	0	0	no
NT6	140	30	1	5	25	0	0	0	no
NT7	20	30	0	5	30	0	0	0	no
NT7	40	0	0	8	8	0	0	0	no
NT7	60	0	0	8	8	0	0	0	no
NT7	80	0	0	15	8	0	3	0	no
NT7	100	0	0	8	8	0	0	0	no
NT7	120	0	0	10	8	0	0	0	no
NT7	140	70	0	5	70	0	0	8	no
NT8	20	0	30	5	0	0	0	0	no
NT8	40	0	5	18	0	0	0	0	no
NT8	60	0	5	10	0	0	0	0	no
NT8	80	0	2	35	0	0	0	0	no
NT8	100	30	15	5	30	<10	0	0	no
NT8	120	0	5	20	0	0	0	0	no
NT8	140	2	5	25	0	0	0	0	no
NF1	20	0	0	10	0	<10	0	0	no
NF1	40	65	0	1	65	<10	0	0	no
NF1	60	0	0	20	0	0	<100	0	no
NF1	80	0	5	2	0	<10	0	0	no
NF1	100	0	0	0	0	<50	0	0	no
NF1	120	0	0	0	0	0	0	0	no
NF1	140	0	5	0	0	0	0	0	no
NF2	20	0	5	5	0	0	0	0	no
NF2	40	0	5	0	0	0	0	0	no
NF2	60	10	0	5	10	0	0	0	no
NF2	80	15	0	10	15	0	0	0	no
NF2	100	20	5	35	28	0	0	0	no
NF2	120	80	2	30	77	0	0	8	no
NF2	140	20	5	35	28	0	0	0	no
NF3	20	15	15	5	15	<50	0	0	no
NF3	40	0	1	5	0	0	0	0	no
NF3	60	0	5	10	0	0	0	0	no
NF3	80	0	2	0	0	0	0	0	no
NF3	100	0	5	2	0	0	0	0	no
NF3	120	0	1	0	0	0	0	0	no
NF3	140	0	5	2	0	0	0	0	no
NF4	20	0	5	8	0	0	<10	0	no
NF4	40	15	40	2	15	0	0	0	no
NF4	60	3	15	0	3	0	0	0	no
NF4	80	0	1	8	0	0	0	0	no
NF4	100	0	35	2	0	<50	0	0	no
NF4	120	35	8	3	35	0	0	0	no
NF4	140	5	5	0	0	0	0	0	no
NF5	20	30	0	60	0	0	0	0	no
NF5	40	8	0	8	0	0	0	0	no
NF5	60	18	0	15	18	0	<10	0	no
NF5	80	50	0	10	50	0	0	0	no
NF5	100	40	0	10	40	0	0	0	no
NF5	120	60	0	15	60	0	0	0	no
NF5	140	10	0	10	10	0	0	0	no
NF6	20	80	5	5	80	0	0	0	no
NF6	40	0	5	20	0	0	0	0	no
NF6	60	0	0	20	0	0	<50	0	no
NF6	80	0	8	0	0	<50	0	0	no
NF6	100	50	0	2	0	0	0	0	no
NF6	120	0	2	20	0	0	0	0	no
NF6	140	0	2	20	0	0	0	0	no
NF7	20	30	0	30	30	0	0	0	no
NF7	40	15	10	10	15	0	0	0	no
NF7	60	40	2	5	40	0	0	0	no
NF7	80	25	3	30	25	0	0	0	no
NF7	100	13	2	30	13	0	0	<50	no
NF7	120	5	2	30	0	0	<100	0	no
NF7	140	5	1	30	0	0	0	0	no
NF8	20	0	2	5	0	0	0	0	no
NF8	40	0	3	5	0	0	0	0	no
NF8	60	0	5	8	0	0	0	0	no
NF8	80	0	2	30	0	0	0	0	no
NF8	100	0	2	20	0	0	0	0	no
NF8	120	0	5	8	0	0	0	0	no
NF8	140	0	2	30	0	0	0	0	no
SR1	20	0	0.01	0	0	0	0	0	no
SR1	40	0	0.01	0.02	0	0	0	0	no
SR1	60	0	0.01	0.03	0	0	0	0	no
SR1	80	0	0	0	0	0	0	0	no
SR1	100	0	0	0	0	0	0	0	no
SR1	120	0	0	0	0	0	0	0	no
SR1	140	0	0	0.1	0	0	0	0	no
SR2	20	0	0	0	0	0	0	0	no
SR2	40	0	0.15	0	0	0	0	0	no
SR2	60	0	0.15	0	0	0	0	0	no
SR2	80	0	0.15	0.01	0	0	0	0	no
SR2	100	0	0.05	0.08	0	0	0	0	no
SR2	120	0	0.03	0	0	0	0	0	no
SR2	140	0	0	0	0	0	0	0	no
SR3	20	0.3	0	0	0.3	0	0	0	no
SR3	40	0	0	0	0	0	0	0	no
SR3	60	0	0	0	0	0	0	0	no
SR3	80	0	0	0	0	0	0	0	no
SR3	100	0	0	0.12	0	0	<50	0	no
SR3	120	0	0	0.12	0	0	<50	0	no
SR3	140	0	0	0.12	0	0	<50	0	no
SR4	20	0	0	0.05	0	0	<50	0	no
SR4	40	0.8	0.03	0.1	0.8	0	<50	0	no
SR4	60	0	0	0.1	0	0	<10	0	no
SR4	80	0	0	0.1	0	0	<50	0	no
SR4	100	0	0	0.05	0	0	0	0	no
SR4	120	0	0	0	0	0	0	0	no
SR4	140	0	0	0.1	0	0	<100	0	no
SR5	20	0	0.03	0	0	0	0	0	no
SR5	40	0	0.01	0	0	0	0	0	no
SR5	60	0.35	0	0	0.35	0	0	0	no
SR5	80	0.3	0	0.02	0.3	0	<50	0	no
SR5	100	0	0	0.005	0	0	0	0	no
SR5	120	0	0	0	0	0	0	0	no
SR5	140	0	0	0.18	0	0	<50	0	no
SR6	20	0	0	0.05	0	0	<50	0	no
SR6	40	0	0	0	0	0	0	0	no
SR6	60	0	0	0.05	0	5	0	0	no
SR6	80	0.35	0	0.04	0.35	0	0	0	no
SR6	100	0	0.01	0.01	0	0	0	0	no
SR6	120	0	0.03	0.08	0	0	0	0	no
SR6	140	0.45	0	0.03	0.45	0	0	0	no
SR7	20	0.3	0.04	0.05	0.3	0	<50	0	no
SR7	40	0	0.02	0.3	0	0	<50	0	no
SR7	60	0	0	0.3	0	0	<50	0	no
SR7	80	0.6	0.02	0.05	0.6	8	<50	0	no
SR7	100	0	0.01	0.01	0	0	0	0	no
SR7	120	0	0.01	0	0	0	0	0	no
SR7	140	0	0	0	0	0	0	0	no
SR8	20	0.4	0.03	0.02	0.4	0	9	0	no
SR8	40	0	0.07	0.1	0	0	0	0	no
SR8	60	0	0.02	0.01	0	0	0	0	no
SR8	80	0	0.01	0	0	0	0	0	no
SR8	100	0	0.03	0.05	0	0	0	0	no
SR8	120	0	0.01	0	0	0	0	0	no
SR8	140	0	0.05	0.05	0	0	0	0	no
ST1	20	0.02	0.3	0.3	0.05	0	0	0	no
ST1	40	0.08	0.15	0.25	0.1	0	0	0	no
ST1	60	0	0.04	0.07	0	0	0	0	no
ST1	80	0	0.05	0.15	0	0	0	0	no
ST1	100	0	0.15	0.3	0.03	0	0	0	no
ST1	120	0	0.04	0.4	0	0	0	0	no
ST1	140	0	0.03	0.1	0	0	0	0	no
ST2	20	0.04	0.1	0.15	0.04	0	0	0	no
ST2	40	0	0.07	0.27	0	0	0	0	no
ST2	60	0	0.08	0.15	0	0	0	0	no
ST2	80	0	0.03	0.08	0	0	0	0	no
ST2	100	0	0.04	0.15	0	0	0	0	no
ST2	120	0	0.02	0.04	0	0	0	0	no
ST2	140	0	0.02	0.1	0	0	0	0	no
ST3	20	0	0.04	0.06	0	0	0	0	no
ST3	40	0	0.03	0.08	0	0	0	0	no
ST3	60	0	0.03	0.03	0	0	0	0	no
ST3	80	0	0.05	0.03	0.15	0	0	0	no
ST3	100	0.02	0.01	0	0.02	0	0	0	no
ST3	120	0	0.03	0.12	0	0	0	0	no
ST3	140	0.005	0.08	0.06	0.03	0	0	0	no
ST4	20	0.02	0.03	0.07	0.03	0	0	0	no
ST4	40	0.05	0.1	0.15	0	0	0	0	no
ST4	60	0	0.02	0.04	0	0	0	0	no
ST4	80	0	0.2	0.03	0	0	0	0	no
ST4	100	0	0.03	0.15	0	0	0	0	no
ST4	120	0	0.01	0.02	0	0	0	0	no
ST4	140	0	0.02	0.05	0	0	0	0	no
ST5	20	0	0.02	0.06	0	0	0	0	no
ST5	40	0.01	0.03	0.05	0	0	0	0	no
ST5	60	0.15	0.08	0.15	0.15	0	0	0	no
ST5	80	0	0.03	0.05	0	0	0	0	no
ST5	100	0.15	0.05	0.06	0.15	0	0	0	no
ST5	120	0	0	0.02	0	0	0	0	no
ST5	140	0	0.01	0.09	0	0	0	0	no
ST6	20	0	0.01	0.06	0	0	0	0	no
ST6	40	0	0	0.05	0	0	0	0	no
ST6	60	0	0.01	0	0	0	0	0	no
ST6	80	0	0.005	0.05	0	0	0	0	no
ST6	100	0	0	0	0	0	0	0	no
ST6	120	0	0.02	0.04	0	0	0	0	no
ST6	140	0	0.01	0.03	0	0	0	0	no
ST7	20	0	0.015	0.03	0	0	0	0	no
ST7	40	0	0.07	0.04	0	0	0	0	no
ST7	60	0	0.03	0.05	0	0	0	0	no
ST7	80	0	0	0.07	0	0	0	0	no
ST7	100	0	0.03	0.08	0	0	0	0	no
ST7	120	0	0.005	0.06	0	0	0	0	no
ST7	140	0	0.02	0.02	0	0	0	0	no
ST8	20	0	0	0.01	0	0	0	0	no
ST8	40	0	0.02	0.05	0	0	0	0	no
ST8	60	0	0.02	0.25	0	0	0	0	no
ST8	80	0	0	0.03	0	0	0	0	no
ST8	100	0.03	0.01	0.05	0	0	0	0	no
ST8	120	0	0.02	0.01	0	0	0	0	no
ST8	140	0	0.04	0.04	0	0	0	0	no
SF1	20	0	0.04	0.25	0	0	0	0	no
SF1	40	0.005	0.03	0.2	0	0	0	0	no
SF1	60	0	0.01	0.08	0	0	0	0	no
SF1	80	0	0.02	0.05	0	0	0	0	no
SF1	100	0	0.02	0.08	0	0	0	0	no
SF1	120	0	0.01	0.2	0	0	0	0	no
SF1	140	0.02	0.04	0.06	0	0	0	0	no
SF2	20	0	0.05	0.1	0	0	0	0	no
SF2	40	0	0.04	0.05	0	0	0	0	no
SF2	60	0	0.02	0.05	0	0	0	0	no
SF2	80	0	0.01	0.04	0	0	0	0	no
SF2	100	0	0.02	0.08	0	0	0	0	no
SF2	120	0.02	0.01	0.04	0.02	0	0	0	no
SF2	140	0	0.01	0.05	0	0	0	0	no
SF3	20	0	0.03	0.1	0	0	0	0	no
SF3	40	0	0.01	0.05	0	0	0	0	no
SF3	60	0.02	0.005	0.1	0	0	0	0	no
SF3	80	0	0.01	0.05	0	0	0	0	no
SF3	100	0	0.01	0.08	0	0	0	0	no
SF3	120	0	0.01	0.06	0	0	0	0	no
SF3	140	0.05	0.04	0.25	0.05	0	0	0	no
SF4	20	0	0.01	0.25	0	0	0	0	no
SF4	40	0	0.005	0.1	0	0	>100	0	no
SF4	60	0.03	0.03	0.15	0	0	0	0	no
SF4	80	0.01	0.01	0.3	0	0	0	0	no
SF4	100	0	0.03	0.08	0	0	0	0	no
SF4	120	0	0.005	0.05	0	0	0	0	no
SF4	140	0.01	0.01	0.1	0.01	0	0	0	no
SF5	20	0	0.05	0.03	0	0	0	0	no
SF5	40	0.05	0.05	0.3	0	0	0	0	no
SF5	60	0	0.03	0.08	0	0	0	0	no
SF5	80	0	0.05	0.05	0	0	0	0	no
SF5	100	0	0.02	0.1	0	0	0	0	no
SF5	120	0	0.05	0.1	0	0	0	0	no
SF5	140	0	0.06	0.02	0	0	0	0	no
SF6	20	0.1	0.08	0.08	0	0	0	>100	no
SF6	40	0	0.02	0.15	0	0	0	0	no
SF6	60	0	0.02	0.03	0	0	0	0	no
SF6	80	0	0.03	0.08	0	0	0	0	no
SF6	100	0	0.04	0.15	0	0	0	0	no
SF6	120	0	0.02	0.08	0	0	0	0	no
SF6	140	0	0.01	0.05	0	0	0	0	no
SF7	20	0	0.05	0.05	0	0	0	0	no
SF7	40	0.01	0.03	0.08	0.01	0	0	0	no
SF7	60	0.03	0.02	0.08	0.03	0	0	0	no
SF7	80	0.1	0.1	0.05	0.1	0	0	0	no
SF7	100	0	0.03	0.08	0	0	0	0	no
SF7	120	0.25	0.005	0.05	0.25	0	0	0	no
SF7	140	0	0.08	0.15	0	0	0	0	no
SF8	20	0	0.02	0.1	0	0	0	0	no
SF8	40	0	0.04	0.12	0	0	0	0	no
SF8	60	0	0.02	0.08	0	0	0	0	no
SF8	80	0	0.01	0.15	0	0	0	0	no
SF8	100	0	0.01	0.08	0	0	0	0	no
SF8	120	0	0.03	0.1	0	0	0	0	no
SF8	140	0.005	0.01	0.1	0	0	0	0	no

## Sheet: Jan_Feb_2020
Transect	Location_on_transect	Canopy_Cover_(%)	Herb_Coverage_(%)	Shrub_Coverage_(%)	Tree_Coverage_(%)	Herb_Flowers	Shrub_Flowers	Tree_Flowers	Exotic_Tree	Lantana	Water
SR1	20	0	0.09	0.08	0	<10	0	0	0	0	NO
SR1	40	0	0.72	0.09	0	0	<50	0	0	0	NO
SR1	60	0	0.41	0.1	0	<10	<50	0	0	1	NO
SR1	80	0	0.04	0.01	0	0	0	0	0	0	NO
SR1	100	0	0.03	0.01	0	0	0	0	0	0	NO
SR1	120	0	0	0.03	0	0	<50	0	0	0	NO
SR1	140	0	0.02	0.1	0	0	0	0	0	0	NO
SR2	20	0	0.01	0.06	0	0	0	0	0	0	NO
SR2	40	0	0.31	0.22	0	0	<50	0	0	1	NO
SR2	60	0	0.33	0.24	0	<10	<50	0	0	1	NO
SR2	80	0	0.32	0.3	0	<10	<100	0	0	2	NO
SR2	100	0	0.27	0.27	0	0	0	0	0	0	NO
SR2	120	0	0.23	0.25	0	<10	0	0	0	0	NO
SR2	140	0	0.62	0.45	0	0	<10	0	0	0	NO
SR3	20	0.13	0.03	0.08	0.13	<10	<10	0	0	1	NO
SR3	40	0	0.42	0.55	0	<50	<50	0	0	1	NO
SR3	60	0.04	0.27	0.45	0.04	<10	0	0	0	0	NO
SR3	80	0	0.62	0.72	0	<50	<100	0	0	2	NO
SR3	100	0.34	0.5	0.65	0.34	<50	<100	0	0	2	NO
SR3	120	0.08	0.42	0.47	0.08	<10	<50	0	0	1	NO
SR3	140	0	0.11	0.13	0	0	<50	0	0	1	NO
SR4	20	0	0.05	0.07	0	0	<50	0	0	0	NO
SR4	40	0.72	0.14	0.08	0.72	0	0	0	0	0	NO
SR4	60	0.52	0.28	0.27	0.52	<50	<10	0	0	0	NO
SR4	80	0.08	0.12	0.25	0.08	<10	<50	0	0	2	NO
SR4	100	0	0.03	0.03	0	0	0	0	0	0	NO
SR4	120	0	0	0.05	0	0	<50	0	0	2	NO
SR4	140	0	0	0.19	0	0	<50	0	0	2	NO
SR5	20	0.67	0.12	0.05	0.67	0	0	0	0	0	NO
SR5	40	0.52	0.14	0.09	0.52	<10	0	0	0	0	NO
SR5	60	0.72	0.12	0.19	0.72	0	<50	0	0	2	NO
SR5	80	0.32	0.08	0.2	0.32	0	<50	0	0	2	NO
SR5	100	0	0.22	0.07	0	0	<10	0	0	1	NO
SR5	120	0	0.31	0.14	0	<10	<10	0	0	0	NO
SR5	140	0.09	0.33	0.2	0.09	<50	<50	0	0	0	NO
SR6	20	0	0.02	0.02	0	0	0	0	0	0	NO
SR6	40	0	0.03	0.03	0	0	0	0	0	0	NO
SR6	60	0	0.07	0.02	0	0	0	0	0	0	NO
SR6	80	0.72	0.05	0.05	0.72	<10	0	0	0	0	NO
SR6	100	0	0.07	0.07	0	0	0	0	0	0	NO
SR6	120	0	0.16	0.19	0	0	0	0	0	0	NO
SR6	140	0	0.04	0.05	0	0	<10	0	0	1	NO
SR7	20	0	0.04	0.12	0	0	0	0	0	1	NO
SR7	40	0	0.21	0.35	0	0	<10	0	0	1	NO
SR7	60	0.11	0.15	0.21	0.11	0	0	0	0	0	NO
SR7	80	0	0.17	0.15	0	<10	<10	0	0	0	NO
SR7	100	0	0.09	0.12	0	<10	<10	0	0	1	NO
SR7	120	0.005	0.22	0.25	0.005	<10	<10	0	0	0	NO
SR7	140	0	0.05	0.28	0	0	<10	0	0	0	NO
SR8	20	0.48	0.08	0.12	0.48	0	0	0	0	0	NO
SR8	40	0.005	0.17	0.25	0.005	<10	<50	0	0	1	NO
SR8	60	0	0.2	0.23	0	<10	<50	0	0	1	NO
SR8	80	0	0.22	0.25	0	<10	<10	0	0	0	NO
SR8	100	0	0.19	0.22	0	0	0	0	0	0	NO
SR8	120	0	0.23	0.3	0	<10	<50	0	0	0	NO
SR8	140	0	0.21	0.21	0	<10	<50	0	0	0	NO
ST1	20	0.03	0.82	0.35	0.04	<10	0	0	0	0	NO
ST1	40	0.13	0.81	0.34	0.09	<10	<50	0	0	0	NO
ST1	60	0	0.72	0.12	0	<10	<10	0	0	0	NO
ST1	80	0	0.83	0.52	0	<50	<50	0	0	0	NO
ST1	100	0	0.91	0.42	0.05	<10	<10	0	0	0	NO
ST1	120	0	0.83	0.65	0	<10	<50	0	0	1	NO
ST1	140	0	0.69	0.42	0	<10	<50	0	0	0	NO
ST2	20	0.12	0.12	0.72	0.05	<10	<100	0	0	1	NO
ST2	40	0	0.09	0.1	0	0	<10	0	0	1	NO
ST2	60	0	0.2	0.34	0	<10	<50	0	0	1	NO
ST2	80	0	0.35	0.48	0	<50	<100	0	0	1	NO
ST2	100	0	0.33	0.32	0	<50	<100	0	0	1	NO
ST2	120	0	0.3	0.49	0	<50	<100	0	0	1	NO
ST2	140	0	0.3	0.31	0	<50	<100	0	0	1	NO
ST3	20	0	0.21	0.15	0	0	<50	0	0	0	NO
ST3	40	0	0.07	0.27	0	0	0	0	0	0	NO
ST3	60	0	0.1	0.15	0	0	0	0	0	0	NO
ST3	80	0	0.31	0.53	0.18	<10	<10	0	0	0	NO
ST3	100	0	0.15	0.06	0.05	<10	0	0	0	0	NO
ST3	120	0	0.03	0.06	0	0	<10	0	0	0	NO
ST3	140	0.01	0.08	0.15	0	0	<50	0	0	0	NO
ST4	20	0.04	0.75	0.23	0.06	<10	0	0	0	0	NO
ST4	40	0.08	0.89	0.29	0	<50	0	0	0	0	NO
ST4	60	0	0.89	0.07	0	0	0	0	0	0	NO
ST4	80	0	0.47	0.06	0	<50	0	0	0	0	NO
ST4	100	0	0.33	0.24	0	<50	0	0	0	0	NO
ST4	120	0	0.29	0.15	0	0	0	0	0	0	NO
ST4	140	0	0.38	0.15	0	0	<10	0	0	0	NO
ST5	20	0	0.04	0.25	0	0	<50	0	0	0	NO
ST5	40	0.015	0.12	0.32	0.015	0	<50	0	0	0	NO
ST5	60	0.2	0.21	0.35	0.2	0	<50	0	0	0	NO
ST5	80	0	0.14	0.33	0	<10	0	0	0	0	NO
ST5	100	0.2	0.16	0.32	0.2	<10	<50	0	0	0	NO
ST5	120	0	0.12	0.36	0	0	<10	0	0	1	NO
ST5	140	0.008	0.19	0.28	0.008	0	<10	0	0	0	NO
ST6	20	0.005	0.12	0.22	0.005	0	0	0	0	0	NO
ST6	40	0.01	0.18	0.12	0.01	<10	<10	0	0	0	NO
ST6	60	0	0.11	0.28	0	0	<10	0	0	0	NO
ST6	80	0	0.09	0.25	0	0	0	0	0	0	NO
ST6	100	0	0.12	0.25	0	<10	<50	0	0	0	NO
ST6	120	0	0.19	0.12	0	0	0	0	0	0	NO
ST6	140	0	0.13	0.15	0	0	<10	0	0	0	NO
ST7	20	0	0.09	0.22	0	<10	<50	0	0	0	NO
ST7	40	0	0.18	0.19	0	<10	<50	0	0	0	NO
ST7	60	0	0.21	0.25	0	<10	<10	0	0	0	NO
ST7	80	0	0.25	0.15	0	0	0	0	0	0	NO
ST7	100	0	0.31	0.18	0	0	0	0	0	0	NO
ST7	120	0	0.17	0.14	0	0	<50	0	0	0	NO
ST7	140	0	0.2	0.27	0	<10	<50	0	0	1	NO
ST8	20	0.005	0.19	0.34	0.005	<10	<10	0	0	0	NO
ST8	40	0	0.09	0.38	0	<10	<10	0	0	0	NO
ST8	60	0.02	0.04	0.35	0.02	<10	0	0	0	0	NO
ST8	80	0.42	0.05	0.37	0.42	0	<50	0	0	1	NO
ST8	100	0	0.03	0.12	0	0	0	0	0	0	NO
ST8	120	0.31	0.16	0.19	0.31	<10	<50	0	0	0	NO
ST8	140	0	0.09	0.02	0	0	0	0	0	0	NO
SF1	20	0	0.37	0.47	0	<10	<50	0	0	1	NO
SF1	40	0.08	0.32	0.42	0.01	<10	<50	0	0	1	NO
SF1	60	0	0.17	0.15	0	<10	<100	0	0	1	NO
SF1	80	0	0.09	0.11	0	<50	<10	0	0	0	NO
SF1	100	0	0.23	0.19	0	<10	<10	0	0	0	NO
SF1	120	0	0.19	0.22	0	<50	<10	0	0	0	NO
SF1	140	0	0.23	0.19	0	<50	<50	0	0	0	NO
SF2	20	0	0.23	0.56	0	<50	<50	0	0	0	NO
SF2	40	0	0.34	0.48	0	<50	<50	0	0	0	NO
SF2	60	0	0.3	0.24	0	<10	<10	0	0	0	NO
SF2	80	0	0.23	0.31	0	<10	<10	0	0	1	NO
SF2	100	0	0.15	0.35	0	<10	<10	0	0	1	NO
SF2	120	0.09	0.12	0.08	0	<10	0	0	0	0	NO
SF2	140	0	0.05	0.15	0	<10	<10	0	0	0	NO
SF3	20	0	0.13	0.15	0	<10	<10	0	0	0	NO
SF3	40	0	0.02	0.1	0	0	<10	0	0	0	NO
SF3	60	0.04	0.16	0.25	0	0	<10	0	0	0	NO
SF3	80	0	0.24	0.25	0	<10	<50	0	0	1	NO
SF3	100	0	0.24	0.23	0	<10	<10	0	0	0	NO
SF3	120	0	0.18	0.2	0	<10	<10	0	0	0	NO
SF3	140	0.1	0.16	0.4	0.08	<10	<10	0	0	0	NO
SF4	20	0	0.42	0.52	0	<10	<50	0	0	1	NO
SF4	40	0	0.28	0.33	0	<10	<50	0	0	1	NO
SF4	60	0.04	0.31	0.35	0	<10	<50	0	0	0	NO
SF4	80	0.02	0.4	0.52	0	0	<10	0	0	0	NO
SF4	100	0	0.53	0.08	0	0	0	0	0	0	NO
SF4	120	0	0.41	0.23	0	<10	<10	0	0	0	NO
SF4	140	0.05	0.31	0.18	0.03	<10	<50	0	0	1	NO
SF5	20	0	0.31	0.33	0	<10	<50	0	0	0	NO
SF5	40	0.12	0.52	0.73	0	<10	<50	0	0	0	NO
SF5	60	0	0.42	0.36	0	<10	<50	0	0	0	NO
SF5	80	0	0.3	0.6	0	<10	<50	0	0	0	NO
SF5	100	0.12	0.45	0.45	0	<10	<50	0	0	1	NO
SF5	120	0	0.38	0.53	0	0	<50	0	0	1	NO
SF5	140	0	0.58	0.22	0	0	<50	0	0	0	NO
SF6	20	0.23	0.31	0.32	0	<10	<50	0	0	0	NO
SF6	40	0	0.06	0.1	0	0	0	0	0	0	NO
SF6	60	0	0.3	0.17	0	<10	<10	0	0	0	NO
SF6	80	0	0.14	0.21	0	<10	<10	0	0	0	NO
SF6	100	0	0.24	0.08	0	0	0	0	0	0	NO
SF6	120	0	0.26	0.22	0	<10	<50	0	0	0	NO
SF6	140	0	0.31	0.27	0	<10	<50	0	0	1	NO
SF7	20	0	0.5	0.15	0	<10	0	0	0	0	NO
SF7	40	0.07	0.43	0.18	0.09	<10	<10	0	0	0	NO
SF7	60	0.06	0.35	0.36	0.18	<10	<10	0	0	0	NO
SF7	80	0.19	0.48	0.45	0.22	<10	0	0	0	0	NO
SF7	100	0	0.37	0.63	0	0	<10	0	0	0	NO
SF7	120	0.38	0.53	0.58	0.47	<10	<50	0	0	1	NO
SF7	140	0	0.6	0.5	0	<10	<50	0	0	1	NO
SF8	20	0	0.45	0.52	0	<10	0	0	0	0	NO
SF8	40	0	0.33	0.48	0	<10	0	0	0	0	NO
SF8	60	0	0.37	0.52	0	<10	<10	0	0	0	NO
SF8	80	0	0.26	0.43	0	<10	<10	0	0	0	NO
SF8	100	0	0.15	0.35	0	<10	<10	0	0	0	NO
SF8	120	0	0.35	0.38	0	<10	<50	0	0	0	NO
SF8	140	0.14	0.32	0.45	0	<10	<10	0	0	0	NO
NR1	20	0	0.3	0.25	0	<50	0	0	1	0	NO
NR1	40	0.12	0.35	0.15	0.05	<20	<20	0	0	1	NO
NR1	60	0	0.2	0.01	0	<50	<10	0	0	0	NO
NR1	80	0.022	0.15	0.35	0	0	<20	0	0	0	NO
NR1	100	0	0.3	0.4	0	<20	<100	0	0	0	YES
NR1	120	0	0.15	0.1	0	0	<20	0	0	0	YES
NR1	140	0.37	0.02	0.1	0.15	0	0	0	0	0	YES
NR2	20	0.319	0.1	0.3	0	0	<20	0	0	1	YES
NR2	40	0.549	0.55	0.3	0.1	<20	<20	0	0	1	YES
NR2	60	0.134	0.8	0.1	0.1	<50	<20	0	0	1	YES
NR2	80	0	0.9	0.1	0	<50	<20	0	0	1	YES
NR2	100	0	0.75	0.2	0	<10	<20	0	0	1	YES
NR2	120	0.224	0.9	0	0.05	<50	<10	0	0	1	YES
NR2	140	0	0.75	0.15	0	<10	<20	0	0	1	YES
NR3	20	0.219	0.2	0.6	0.1	0	0	0	0	0	YES
NR3	40	0.33	0.7	0.05	0.05	<10	<10	0	0	0	NO
NR3	60	0.269	0.78	0.07	0.04	<10	0	0	0	0	NO
NR3	80	0.11	0.85	0.05	0.02	<10	0	0	0	0	NO
NR3	100	0.348	0.95	0.03	0.02	<50	<10	0	0	0	NO
NR3	120	0.832	0.03	0.05	0.01	0	0	0	0	0	YES
NR3	140	0.892	0.07	0.05	0.01	<10	<10	0	0	1	YES
NR4	20	0	0.7	0.1	0	<50	<20	0	0	0	NO
NR4	40	0	0.7	0.1	0.01	<50	<10	0	0	0	NO
NR4	60	0.841	0.3	0.01	0.1	<10	0	0	1	0	NO
NR4	80	0	0.6	0.1	0.01	<20	<20	0	0	0	NO
NR4	100	0	0.8	0.15	0.03	<20	<10	0	0	0	NO
NR4	120	0	0.5	0.05	0.01	<20	0	0	1	0	NO
NR4	140	0	0.6	0.1	0	<20	<10	0	0	1	NO
NR5	20	0.394	0.15	0.3	0.2	0	0	0	0	0	NO
NR5	40	0.05	0.1	0.1	0.15	<20	0	0	0	0	YES
NR5	60	0.043	0.1	0.1	0.1	0	0	0	0	0	YES
NR5	80	0	0.6	0.05	0.1	<20	0	0	0	0	YES
NR5	100	0	0.75	0.1	0	0	<20	0	0	0	YES
NR5	120	0.1	0.1	0.15	0.1	<10	0	0	0	0	YES
NR5	140	0.174	0.45	0.3	0.1	0	<20	0	0	0	YES
NR6	20	0.474	0.2	0.2	0.05	<20	0	0	0	0	YES
NR6	40	0	0	0	0	0	0	0	0	0	YES
NR6	60	0	0.03	0	0	<10	0	0	0	0	NO
NR6	80	0.195	0.4	0.1	0.05	<10	0	0	0	0	YES
NR6	100	0	0.15	0.05	0	<10	0	0	0	0	YES
NR6	120	0	0.45	0.05	0	<10	0	0	0	0	YES
NR6	140	0	0.6	0.15	0	0	0	0	0	0	NO
NR7	20	0	0.2	0.05	0	<10	<20	0	0	0	NO
NR7	40	0	0.4	0	0	<20	0	0	0	0	NO
NR7	60	0	0.1	0	0.1	<20	0	0	0	0	YES
NR7	80	0	0.15	0.1	0.05	<20	0	0	0	0	NO
NR7	100	0	0.05	0.1	0.1	0	0	0	0	0	YES
NR7	120	0	0	0	0.05	0	0	0	0	0	YES
NR7	140	0.348	0	0	0.1	0	0	0	0	0	YES
NR8	20	0.207	0.35	0	0.05	<20	0	0	0	0	YES
NR8	40	0	0.3	0.1	0	<20	0	0	0	0	YES
NR8	60	0.084	0.4	0.05	0	0	0	0	0	0	YES
NR8	80	0.021	0.35	0.25	0	<20	0	0	0	0	YES
NR8	100	0.225	0.15	0.08	0.1	0	0	0	0	0	YES
NR8	120	0	0.8	0.05	0.05	0	0	0	0	0	YES
NR8	140	0	0.8	0.1	0.05	0	<20	0	0	1	YES
NT1	20	0.134	0.65	0	0.05	<20	0	0	0	0	NO
NT1	40	0.617	0.8	0	0.1	<20	0	0	0	0	NO
NT1	60	0	0.15	0	0.13	<50	0	0	0	0	NO
NT1	80	0	0.05	0	0	0	0	0	0	0	NO
NT1	100	0.359	0.3	0.1	0.2	<20	0	0	0	0	NO
NT1	120	0	0.05	0.1	0.2	0	0	0	0	0	NO
NT1	140	0	0.1	0	0	0	0	0	0	0	NO
NT2	20	0.15	0.1	0.1	0.05	0	0	0	0	0	NO
NT2	40	0.07	0.1	0.1	0.05	0	0	0	0	0	NO
NT2	60	0.18	0.1	0	0.05	0	0	0	0	0	NO
NT2	80	0.07	0.05	0.05	0.03	0	0	0	0	0	NO
NT2	100	0.393	0.25	0.1	0.08	<20	0	0	0	0	NO
NT2	120	0.836	0.3	0.3	0.1	0	0	0	0	0	NO
NT2	140	0.708	0.15	0.15	0.1	<10	0	0	0	0	NO
NT3	20	0.356	0.1	0.2	0.1	<20	0	0	0	0	NO
NT3	40	0.276	0.1	0.2	0.1	0	0	0	1	0	NO
NT3	60	0.428	0.1	0.15	0.15	<20	<20	0	1	1	NO
NT3	80	0	0.25	0.15	0.1	<20	0	0	1	0	NO
NT3	100	0.244	0.15	0.15	0.15	0	<20	0	1	1	NO
NT3	120	0	0.1	0.1	0	<20	0	0	1	1	NO
NT3	140	0	0.2	0.1	0.1	0	<20	0	1	0	NO
NT4	20	0.513	0.2	0.4	0.2	<20	0	0	0	0	NO
NT4	40	0.251	0.1	0.8	0	0	<100	0	0	1	NO
NT4	60	0.202	0.15	0.65	0	0	<100	0	0	1	NO
NT4	80	0.828	0.1	0.55	0.2	<20	0	0	0	0	NO
NT4	100	0.8	0.05	0.5	0.15	0	<20	0	0	1	NO
NT4	120	0.917	0.1	0.4	0.2	0	0	0	0	0	NO
NT4	140	0.886	0.2	0.3	0.2	0	0	0	0	0	NO
NT5	20	0.827	0.15	0.3	0.1	<20	<20	0	0	1	NO
NT5	40	0	0.1	0.5	0	0	<100	0	0	2	NO
NT5	60	0.136	0.15	0.45	0.15	0	<20	0	0	1	NO
NT5	80	0	0.15	0.4	0.05	<20	<20	0	0	1	NO
NT5	100	0	0.25	0.35	0	0	<10	0	1	1	NO
NT5	120	0.014	0.45	0.15	0.05	<10	<10	0	0	1	NO
NT5	140	0	0.5	0.2	0.05	<10	<10	0	1	1	NO
NT6	20	0	0.1	0.3	0	<10	<10	0	0	2	NO
NT6	40	0.33	0.6	0.4	0.05	<10	<10	0	0	1	NO
NT6	60	0	0.15	0.25	0	<10	<20	0	0	2	NO
NT6	80	0	0.9	0.2	0	<10	<50	0	0	1	NO
NT6	100	0.38	0.42	0.15	0.03	<10	0	0	0	0	NO
NT6	120	0.4	0.6	0.3	0.05	<20	<20	0	0	0	NO
NT6	140	0.35	0.45	0.5	0.03	<10	<20	0	0	0	NO
NT7	20	0.325	0.75	0.15	0.05	<20	0	0	0	1	NO
NT7	40	0	0.5	0.2	0	<10	0	0	0	0	NO
NT7	60	0.012	0.6	0.05	0	<20	0	0	0	1	NO
NT7	80	0.01	0.3	0.15	0.05	<10	0	0	0	1	NO
NT7	100	0	0.15	0.5	0	<10	<10	0	0	1	NO
NT7	120	0	0.2	0.2	0	<10	<50	0	0	1	NO
NT7	140	0.1	0.5	0.3	0.1	0	<10	0	0	0	NO
NT8	20	0	0.35	0.1	0	<10	<20	0	0	1	NO
NT8	40	0	0.4	0.2	0	0	<10	0	0	1	NO
NT8	60	0.2	0.05	0.05	0.1	<10	0	0	0	0	NO
NT8	80	0	0.2	0.2	0	0	0	0	0	0	NO
NT8	100	0.208	0.4	0.4	0.05	0	<20	0	0	1	NO
NT8	120	0	0.4	0.35	0.05	0	<20	0	0	1	NO
NT8	140	0	0.5	0.3	0.05	0	<20	0	0	1	NO
NF1	20	0	0.1	0.05	0.02	<10	<10	0	0	0	NO
NF1	40	0	0.1	0.05	0	<10	0	0	0	0	NO
NF1	60	0	0.1	0.03	0	<10	0	0	0	0	NO
NF1	80	0	0.05	0.1	0.05	<10	0	0	0	0	NO
NF1	100	0	0.15	0.2	0.05	<20	0	<10	0	0	NO
NF1	120	0	0.07	0.05	0.02	0	0	0	0	0	NO
NF1	140	0	0.15	0.1	0.05	<10	<10	0	0	1	NO
NF2	20	0.16	0.3	0.05	0.02	<10	0	0	0	0	NO
NF2	40	0.726	0.4	0.1	0.04	<10	0	0	1	0	NO
NF2	60	0	0.6	0.1	0.02	<20	0	0	0	0	NO
NF2	80	0.274	0.02	0.01	0.02	0	0	0	0	0	NO
NF2	100	0.666	0.05	0.1	0.1	<10	0	0	0	0	NO
NF2	120	0.335	0.04	0.05	0.1	0	0	0	0	0	NO
NF2	140	0.317	0.1	0.2	0.15	<10	0	0	0	0	NO
NF3	20	0	0.05	0	0	<10	0	0	0	0	NO
NF3	40	0.08	0.2	0.2	0.05	<20	<10	0	0	1	NO
NF3	60	0.132	0.1	0.7	0.1	0	0	0	0	0	NO
NF3	80	0	0.05	0.2	0.1	<20	0	0	0	0	NO
NF3	100	0.391	0.75	0.2	0.05	0	<10	0	0	1	NO
NF3	120	0.043	0.5	0.1	0.05	<20	<10	0	0	1	NO
NF3	140	0	0.4	0.1	0.1	<10	0	0	0	1	NO
NF4	20	0.234	0.05	0.05	0.05	<10	0	0	0	0	NO
NF4	40	0.139	0.15	0.1	0.05	<10	<10	0	0	0	NO
NF4	60	0.64	0.55	0.2	0.1	<20	0	0	0	0	NO
NF4	80	0.077	0.35	0.1	0.1	0	0	0	0	0	NO
NF4	100	0	0.2	0.35	0	0	0	0	0	0	NO
NF4	120	0.351	0.25	0.15	0.1	0	0	0	0	0	NO
NF4	140	0	0.15	0.15	0	<10	0	0	0	0	NO
NF5	20	0.26	0.03	0.18	0.3	0	<10	0	0	0	NO
NF5	40	0.51	0.05	0.2	0.2	<10	<20	0	1	0	NO
NF5	60	0	0.03	0.2	0.05	0	<20	0	0	1	NO
NF5	80	0.18	0.03	0.24	0.35	<10	<10	0	0	0	NO
NF5	100	0.24	0.08	0.1	0.2	<10	0	0	1	0	NO
NF5	120	0.49	0.05	0.2	0.2	<10	0	0	0	0	NO
NF5	140	0.12	0.05	0.1	0.03	<10	<20	0	0	1	NO
NF6	20	0	0.86	0.1	0.05	<<100	0	0	0	0	NO
NF6	40	0	0.15	0.5	0	<20	<20	0	0	1	NO
NF6	60	0.106	0.1	0.3	0.1	<20	<20	0	0	1	NO
NF6	80	0	0.3	0	0	0	0	0	0	0	NO
NF6	100	0	0.4	0.1	0	<20	<20	0	0	1	NO
NF6	120	0.223	0.8	0.1	0.05	<20	0	0	0	1	NO
NF6	140	0.367	0.8	0.1	0.17	<20	0	0	0	0	NO
NF7	20	0	0.05	0.05	0.05	0	0	0	0	1	NO
NF7	40	0	0.03	0	0	0	0	0	0	1	NO
NF7	60	0.302	0.05	0	0	0	0	0	0	1	NO
NF7	80	0.306	0.05	0	0.05	<10	<20	0	0	1	NO
NF7	100	0.355	0.03	0.03	0	0	0	0	0	0	NO
NF7	120	0.254	0.03	0.1	0	0	<20	<20	0	1	NO
NF7	140	0.085	0.01	0.05	0.05	0	0	0	0	0	NO
NF8	20	0	0.1	0.6	0.03	<10	<50	0	0	2	NO
NF8	40	0	0.1	0.8	0	<10	<100	0	0	2	NO
NF8	60	0	0.1	0.8	0	0	<100	0	0	2	NO
NF8	80	0	0.25	0.5	0	<10	<50	0	0	1	NO
NF8	100	0.03	0.2	0.1	0.02	<10	<10	0	0	1	NO
NF8	120	0	0.15	0.3	0	0	0	0	0	0	NO
NF8	140	0	0.18	0.1	0	<10	0	0	0	0	NO
